# Supplementary material for: Enhancing Phosphorus Availability Through Bagasse Biochar Addition and Changes in phoD Bacterial Communities of Karst and Non-Karst Forest Soils
Source: Microorganisms. 2026 Jun 21;14(6):1373. doi: 10.3390/microorganisms14061373 (PMC13304114; doi:10.3390/microorganisms14061373)
Supplement: Supplementary file 1 [file microorganisms-14-01373-s001.zip]

Archive with 1 entries (1 files):
- microorganisms-4310857-supplementary.pdf
